# Supplementary material for: Molecular Identification and Selection of Probiotic Strains Able to Reduce the Serum TMAO Level in Mice Challenged with Choline
Source: Foods. 2021 Nov 27;10(12):2931. doi: 10.3390/foods10122931 (PMC8700464; doi:10.3390/foods10122931)
Supplement: Supplementary file 1 [file foods-10-02931-s001.zip]

Archive with 1 entries (1 files):
- foods-1426812-supplementary.pdf
